# Supplementary material for: Exploring the Associated Genetic Causes of Diabetic Retinopathy as a Model of Inflammation in Retinal Diseases
Source: Int J Mol Sci. 2024 May 17;25(10):5456. doi: 10.3390/ijms25105456 (PMC11121794; doi:10.3390/ijms25105456)
Supplement: Supplementary file 1 [file ijms-25-05456-s001.zip › Table S1.xlsx]

## Sheet: enrichment.all (1)
Table S1: STRING database analysis results of combined genes associated with diabetic retinopathy and those in common with diabetes mellitus
#category	term ID	term description	observed gene count	background gene count	strength	false discovery rate	matching proteins in your network (IDs)	matching proteins in your network (labels)
GO Process	GO:0002684	Positive regulation of immune system process	8	949	0.92	0.0197	9606.ENSP00000299367,9606.ENSP00000341874,9606.ENSP00000364076,9606.ENSP00000364114,9606.ENSP00000364210,9606.ENSP00000364801,9606.ENSP00000365131,9606.ENSP00000396688	C2,RIOK3,HLA-DQA2,HLA-DRB5,AGER,HSPA1B,BAG6,C4A
GO Process	GO:0006438	valyl-tRNA aminoacylation	2	2	2.99	0.0197	9606.ENSP00000364815,9606.ENSP00000441000	VARS,VARS2
GO Process	GO:0045087	Innate immune response	7	703	0.99	0.0197	9606.ENSP00000299367,9606.ENSP00000341874,9606.ENSP00000364076,9606.ENSP00000364114,9606.ENSP00000364210,9606.ENSP00000396688,9606.ENSP00000397073	C2,RIOK3,HLA-DQA2,HLA-DRB5,AGER,C4A,TRIM10
GO Process	GO:0050776	Regulation of immune response	8	896	0.94	0.0197	9606.ENSP00000299367,9606.ENSP00000341874,9606.ENSP00000364076,9606.ENSP00000364114,9606.ENSP00000364210,9606.ENSP00000365131,9606.ENSP00000386559,9606.ENSP00000396688	C2,RIOK3,HLA-DQA2,HLA-DRB5,AGER,BAG6,CD8A,C4A
GO Process	GO:0002376	Immune system process	11	2481	0.64	0.0198	9606.ENSP00000299367,9606.ENSP00000303315,9606.ENSP00000341874,9606.ENSP00000364076,9606.ENSP00000364114,9606.ENSP00000364210,9606.ENSP00000364801,9606.ENSP00000365131,9606.ENSP00000386559,9606.ENSP00000396688,9606.ENSP00000397073	C2,JUNB,RIOK3,HLA-DQA2,HLA-DRB5,AGER,HSPA1B,BAG6,CD8A,C4A,TRIM10
GO Process	GO:0002682	Regulation of immune system process	9	1514	0.76	0.0198	9606.ENSP00000299367,9606.ENSP00000341874,9606.ENSP00000364076,9606.ENSP00000364114,9606.ENSP00000364210,9606.ENSP00000364801,9606.ENSP00000365131,9606.ENSP00000386559,9606.ENSP00000396688	C2,RIOK3,HLA-DQA2,HLA-DRB5,AGER,HSPA1B,BAG6,CD8A,C4A
GO Process	GO:0006955	Immune response	9	1588	0.74	0.021	9606.ENSP00000299367,9606.ENSP00000341874,9606.ENSP00000364076,9606.ENSP00000364114,9606.ENSP00000364210,9606.ENSP00000364801,9606.ENSP00000386559,9606.ENSP00000396688,9606.ENSP00000397073	C2,RIOK3,HLA-DQA2,HLA-DRB5,AGER,HSPA1B,CD8A,C4A,TRIM10
GO Process	GO:0002250	Adaptive immune response	5	317	1.19	0.0237	9606.ENSP00000299367,9606.ENSP00000364076,9606.ENSP00000364114,9606.ENSP00000386559,9606.ENSP00000396688	C2,HLA-DQA2,HLA-DRB5,CD8A,C4A
GO Process	GO:0048584	Positive regulation of response to stimulus	10	2257	0.64	0.0263	9606.ENSP00000299367,9606.ENSP00000341874,9606.ENSP00000364076,9606.ENSP00000364114,9606.ENSP00000364210,9606.ENSP00000364801,9606.ENSP00000365131,9606.ENSP00000365569,9606.ENSP00000396688,9606.ENSP00000455215	C2,RIOK3,HLA-DQA2,HLA-DRB5,AGER,HSPA1B,BAG6,FLOT1,C4A,GPR56
GO Process	GO:0050778	Positive regulation of immune response	6	607	0.99	0.0263	9606.ENSP00000299367,9606.ENSP00000341874,9606.ENSP00000364076,9606.ENSP00000364114,9606.ENSP00000365131,9606.ENSP00000396688	C2,RIOK3,HLA-DQA2,HLA-DRB5,BAG6,C4A
GO Process	GO:0051707	Response to other organism	8	1256	0.79	0.0263	9606.ENSP00000299367,9606.ENSP00000303315,9606.ENSP00000341874,9606.ENSP00000364076,9606.ENSP00000364114,9606.ENSP00000364210,9606.ENSP00000396688,9606.ENSP00000397073	C2,JUNB,RIOK3,HLA-DQA2,HLA-DRB5,AGER,C4A,TRIM10
GO Process	GO:0002253	Activation of immune response	5	385	1.1	0.0317	9606.ENSP00000299367,9606.ENSP00000364076,9606.ENSP00000364114,9606.ENSP00000365131,9606.ENSP00000396688	C2,HLA-DQA2,HLA-DRB5,BAG6,C4A
GO Process	GO:2000427	Positive regulation of apoptotic cell clearance	2	8	2.39	0.0356	9606.ENSP00000299367,9606.ENSP00000396688	C2,C4A
GO Process	GO:0044419	Interspecies interaction between organisms	9	1899	0.67	0.0363	9606.ENSP00000299367,9606.ENSP00000303315,9606.ENSP00000341874,9606.ENSP00000364076,9606.ENSP00000364114,9606.ENSP00000364210,9606.ENSP00000364801,9606.ENSP00000396688,9606.ENSP00000397073	C2,JUNB,RIOK3,HLA-DQA2,HLA-DRB5,AGER,HSPA1B,C4A,TRIM10
GO Function	GO:0004832	valine-tRNA ligase activity	2	2	2.99	0.0192	9606.ENSP00000364815,9606.ENSP00000441000	VARS,VARS2
STRING clusters	CL:32591	Mostly uncharacterized, incl. Tenascin-X, and Proline-rich protein 3	4	28	2.15	0.00013	9606.ENSP00000364815,9606.ENSP00000365071,9606.ENSP00000397073,9606.ENSP00000407685	VARS,GPANK1,TRIM10,TNXB
STRING clusters	CL:32593	Mostly uncharacterized, incl. Proline-rich protein 3, and TRIM10, RING-HC finger	3	13	2.35	0.0011	9606.ENSP00000364815,9606.ENSP00000365071,9606.ENSP00000397073	VARS,GPANK1,TRIM10
KEGG	hsa04612	Antigen processing and presentation	4	63	1.79	0.0002	9606.ENSP00000364076,9606.ENSP00000364114,9606.ENSP00000364801,9606.ENSP00000386559	HLA-DQA2,HLA-DRB5,HSPA1B,CD8A
KEGG	hsa05150	Staphylococcus aureus infection	4	86	1.66	0.00032	9606.ENSP00000299367,9606.ENSP00000364076,9606.ENSP00000364114,9606.ENSP00000396688	C2,HLA-DQA2,HLA-DRB5,C4A
KEGG	hsa05322	Systemic lupus erythematosus	4	93	1.62	0.00032	9606.ENSP00000299367,9606.ENSP00000364076,9606.ENSP00000364114,9606.ENSP00000396688	C2,HLA-DQA2,HLA-DRB5,C4A
KEGG	hsa04640	Hematopoietic cell lineage	3	91	1.51	0.0097	9606.ENSP00000364076,9606.ENSP00000364114,9606.ENSP00000386559	HLA-DQA2,HLA-DRB5,CD8A
KEGG	hsa05145	Toxoplasmosis	3	105	1.45	0.0117	9606.ENSP00000364076,9606.ENSP00000364114,9606.ENSP00000364801	HLA-DQA2,HLA-DRB5,HSPA1B
KEGG	hsa04514	Cell adhesion molecules	3	137	1.33	0.0209	9606.ENSP00000364076,9606.ENSP00000364114,9606.ENSP00000386559	HLA-DQA2,HLA-DRB5,CD8A
KEGG	hsa05310	Asthma	2	27	1.86	0.0209	9606.ENSP00000364076,9606.ENSP00000364114	HLA-DQA2,HLA-DRB5
KEGG	hsa05330	Allograft rejection	2	34	1.76	0.0257	9606.ENSP00000364076,9606.ENSP00000364114	HLA-DQA2,HLA-DRB5
KEGG	hsa05332	Graft-versus-host disease	2	36	1.74	0.0257	9606.ENSP00000364076,9606.ENSP00000364114	HLA-DQA2,HLA-DRB5
KEGG	hsa04940	Type I diabetes mellitus	2	39	1.7	0.0266	9606.ENSP00000364076,9606.ENSP00000364114	HLA-DQA2,HLA-DRB5
KEGG	hsa00970	Aminoacyl-tRNA biosynthesis	2	44	1.65	0.0292	9606.ENSP00000364815,9606.ENSP00000441000	VARS,VARS2
KEGG	hsa04672	Intestinal immune network for IgA production	2	43	1.66	0.0292	9606.ENSP00000364076,9606.ENSP00000364114	HLA-DQA2,HLA-DRB5
KEGG	hsa05320	Autoimmune thyroid disease	2	48	1.61	0.0305	9606.ENSP00000364076,9606.ENSP00000364114	HLA-DQA2,HLA-DRB5
KEGG	hsa05416	Viral myocarditis	2	55	1.55	0.0367	9606.ENSP00000364076,9606.ENSP00000364114	HLA-DQA2,HLA-DRB5
KEGG	hsa05321	Inflammatory bowel disease	2	60	1.51	0.0404	9606.ENSP00000364076,9606.ENSP00000364114	HLA-DQA2,HLA-DRB5
WikiPathways	WP2328	Allograft Rejection	4	89	1.64	0.0015	9606.ENSP00000299367,9606.ENSP00000364076,9606.ENSP00000364114,9606.ENSP00000396688	C2,HLA-DQA2,HLA-DRB5,C4A
DISEASES	DOID:0111478	Combined oxidative phosphorylation deficiency 20	2	2	2.99	0.0145	9606.ENSP00000364815,9606.ENSP00000441000	VARS,VARS2
DISEASES	DOID:0111483	Combined oxidative phosphorylation deficiency 2	2	2	2.99	0.0145	9606.ENSP00000364815,9606.ENSP00000441000	VARS,VARS2
DISEASES	DOID:612	Primary immunodeficiency disease	6	426	1.14	0.0145	9606.ENSP00000299367,9606.ENSP00000364076,9606.ENSP00000364114,9606.ENSP00000364801,9606.ENSP00000386559,9606.ENSP00000396688	C2,HLA-DQA2,HLA-DRB5,HSPA1B,CD8A,C4A
DISEASES	DOID:986	Alopecia areata	3	46	1.8	0.0178	9606.ENSP00000364076,9606.ENSP00000364114,9606.ENSP00000364801	HLA-DQA2,HLA-DRB5,HSPA1B
DISEASES	DOID:0060032	Autoimmune disease of musculoskeletal system	4	170	1.36	0.0221	9606.ENSP00000364076,9606.ENSP00000364114,9606.ENSP00000364801,9606.ENSP00000396688	HLA-DQA2,HLA-DRB5,HSPA1B,C4A
DISEASES	DOID:65	Connective tissue disease	6	715	0.91	0.0352	9606.ENSP00000364076,9606.ENSP00000364114,9606.ENSP00000364801,9606.ENSP00000386559,9606.ENSP00000396688,9606.ENSP00000407685	HLA-DQA2,HLA-DRB5,HSPA1B,CD8A,C4A,TNXB
UniProt Keywords	KW-0391	Immunity	7	522	1.12	0.00039	9606.ENSP00000299367,9606.ENSP00000341874,9606.ENSP00000364076,9606.ENSP00000364114,9606.ENSP00000365131,9606.ENSP00000386559,9606.ENSP00000396688	C2,RIOK3,HLA-DQA2,HLA-DRB5,BAG6,CD8A,C4A
UniProt Keywords	KW-0491	MHC II	2	11	2.25	0.0259	9606.ENSP00000364076,9606.ENSP00000364114	HLA-DQA2,HLA-DRB5
InterPro	IPR002303	Valine-tRNA ligase	2	2	2.99	0.0402	9606.ENSP00000364815,9606.ENSP00000441000	VARS,VARS2
InterPro	IPR003006	Immunoglobulin/major histocompatibility complex, conserved site	3	38	1.89	0.0402	9606.ENSP00000364076,9606.ENSP00000364114,9606.ENSP00000364210	HLA-DQA2,HLA-DRB5,AGER
InterPro	IPR033705	Valyl tRNA synthetase, anticodon-binding domain	2	2	2.99	0.0402	9606.ENSP00000364815,9606.ENSP00000441000	VARS,VARS2
InterPro	IPR002300	Aminoacyl-tRNA synthetase, class Ia	2	6	2.51	0.0468	9606.ENSP00000364815,9606.ENSP00000441000	VARS,VARS2
InterPro	IPR009008	Valyl/Leucyl/Isoleucyl-tRNA synthetase, editing domain	2	6	2.51	0.0468	9606.ENSP00000364815,9606.ENSP00000441000	VARS,VARS2
