# Supplementary material for: Exploring the Associated Genetic Causes of Diabetic Retinopathy as a Model of Inflammation in Retinal Diseases
Source: Int J Mol Sci. 2024 May 17;25(10):5456. doi: 10.3390/ijms25105456 (PMC11121794; doi:10.3390/ijms25105456)
Supplement: Supplementary file 1 [file ijms-25-05456-s001.zip › Table S2.xlsx]

## Sheet: enrichment.all (1)
			Table S2: STRING database analysis results of combined proteins uniquely associated with diabetic retinopathy and those in common with diabetes mellitus
#category	term ID	term description	observed gene count	background gene count	strength	false discovery rate	matching proteins in your network (IDs)	matching proteins in your network (labels)
GO Process	GO:0051707	Response to other organism	11	1256	0.91	0.0002	9606.ENSP00000219235,9606.ENSP00000259211,9606.ENSP00000264497,9606.ENSP00000283285,9606.ENSP00000299367,9606.ENSP00000308815,9606.ENSP00000345502,9606.ENSP00000364210,9606.ENSP00000368699,9606.ENSP00000396688,9606.ENSP00000427279	CCL22,IL36A,IL21,CD96,C2,CCL19,PDE4D,AGER,ISG15,C4A,CXCL2
GO Process	GO:0044419	Interspecies interaction between organisms	12	1899	0.77	0.00029	9606.ENSP00000219235,9606.ENSP00000252229,9606.ENSP00000259211,9606.ENSP00000264497,9606.ENSP00000283285,9606.ENSP00000299367,9606.ENSP00000308815,9606.ENSP00000345502,9606.ENSP00000364210,9606.ENSP00000368699,9606.ENSP00000396688,9606.ENSP00000427279	CCL22,MICB,IL36A,IL21,CD96,C2,CCL19,PDE4D,AGER,ISG15,C4A,CXCL2
GO Process	GO:0002376	Immune system process	13	2481	0.69	0.00043	9606.ENSP00000219235,9606.ENSP00000252229,9606.ENSP00000255784,9606.ENSP00000259211,9606.ENSP00000264497,9606.ENSP00000283285,9606.ENSP00000299367,9606.ENSP00000308815,9606.ENSP00000345502,9606.ENSP00000364210,9606.ENSP00000368699,9606.ENSP00000396688,9606.ENSP00000427279	CCL22,MICB,CCDC134,IL36A,IL21,CD96,C2,CCL19,PDE4D,AGER,ISG15,C4A,CXCL2
GO Process	GO:0002697	Regulation of immune effector process	7	418	1.19	0.00043	9606.ENSP00000252229,9606.ENSP00000264497,9606.ENSP00000283285,9606.ENSP00000299367,9606.ENSP00000308815,9606.ENSP00000364210,9606.ENSP00000396688	MICB,IL21,CD96,C2,CCL19,AGER,C4A
GO Process	GO:0006955	Immune response	11	1588	0.81	0.00043	9606.ENSP00000219235,9606.ENSP00000252229,9606.ENSP00000259211,9606.ENSP00000264497,9606.ENSP00000283285,9606.ENSP00000299367,9606.ENSP00000308815,9606.ENSP00000364210,9606.ENSP00000368699,9606.ENSP00000396688,9606.ENSP00000427279	CCL22,MICB,IL36A,IL21,CD96,C2,CCL19,AGER,ISG15,C4A,CXCL2
GO Process	GO:0006952	Defense response	10	1296	0.86	0.00048	9606.ENSP00000219235,9606.ENSP00000259211,9606.ENSP00000264497,9606.ENSP00000283285,9606.ENSP00000299367,9606.ENSP00000308815,9606.ENSP00000364210,9606.ENSP00000368699,9606.ENSP00000396688,9606.ENSP00000427279	CCL22,IL36A,IL21,CD96,C2,CCL19,AGER,ISG15,C4A,CXCL2
GO Process	GO:0006954	Inflammatory response	7	515	1.1	0.0011	9606.ENSP00000219235,9606.ENSP00000259211,9606.ENSP00000283285,9606.ENSP00000308815,9606.ENSP00000364210,9606.ENSP00000396688,9606.ENSP00000427279	CCL22,IL36A,CD96,CCL19,AGER,C4A,CXCL2
GO Process	GO:0009605	Response to external stimulus	12	2310	0.68	0.0011	9606.ENSP00000219235,9606.ENSP00000259211,9606.ENSP00000264497,9606.ENSP00000283285,9606.ENSP00000299367,9606.ENSP00000308815,9606.ENSP00000345502,9606.ENSP00000357255,9606.ENSP00000364210,9606.ENSP00000368699,9606.ENSP00000396688,9606.ENSP00000427279	CCL22,IL36A,IL21,CD96,C2,CCL19,PDE4D,BGLAP,AGER,ISG15,C4A,CXCL2
GO Process	GO:0002682	Regulation of immune system process	10	1514	0.79	0.0015	9606.ENSP00000252229,9606.ENSP00000264497,9606.ENSP00000283285,9606.ENSP00000299367,9606.ENSP00000308815,9606.ENSP00000345502,9606.ENSP00000357255,9606.ENSP00000364210,9606.ENSP00000368699,9606.ENSP00000396688	MICB,IL21,CD96,C2,CCL19,PDE4D,BGLAP,AGER,ISG15,C4A
GO Process	GO:0030593	Neutrophil chemotaxis	4	74	1.7	0.0015	9606.ENSP00000219235,9606.ENSP00000308815,9606.ENSP00000345502,9606.ENSP00000427279	CCL22,CCL19,PDE4D,CXCL2
GO Process	GO:0050776	Regulation of immune response	8	896	0.92	0.002	9606.ENSP00000252229,9606.ENSP00000264497,9606.ENSP00000283285,9606.ENSP00000299367,9606.ENSP00000308815,9606.ENSP00000345502,9606.ENSP00000364210,9606.ENSP00000396688	MICB,IL21,CD96,C2,CCL19,PDE4D,AGER,C4A
GO Process	GO:0098542	Defense response to other organism	8	900	0.92	0.002	9606.ENSP00000219235,9606.ENSP00000259211,9606.ENSP00000264497,9606.ENSP00000299367,9606.ENSP00000308815,9606.ENSP00000364210,9606.ENSP00000368699,9606.ENSP00000396688	CCL22,IL36A,IL21,C2,CCL19,AGER,ISG15,C4A
GO Process	GO:0002684	Positive regulation of immune system process	8	949	0.9	0.0026	9606.ENSP00000252229,9606.ENSP00000264497,9606.ENSP00000299367,9606.ENSP00000308815,9606.ENSP00000345502,9606.ENSP00000364210,9606.ENSP00000368699,9606.ENSP00000396688	MICB,IL21,C2,CCL19,PDE4D,AGER,ISG15,C4A
GO Process	GO:0032649	Regulation of interferon-gamma production	4	106	1.55	0.0035	9606.ENSP00000264497,9606.ENSP00000283285,9606.ENSP00000345502,9606.ENSP00000368699	IL21,CD96,PDE4D,ISG15
GO Process	GO:0045087	Innate immune response	7	703	0.97	0.0038	9606.ENSP00000219235,9606.ENSP00000259211,9606.ENSP00000299367,9606.ENSP00000308815,9606.ENSP00000364210,9606.ENSP00000368699,9606.ENSP00000396688	CCL22,IL36A,C2,CCL19,AGER,ISG15,C4A
GO Process	GO:0001817	Regulation of cytokine production	7	742	0.94	0.0052	9606.ENSP00000259211,9606.ENSP00000264497,9606.ENSP00000283285,9606.ENSP00000308815,9606.ENSP00000345502,9606.ENSP00000364210,9606.ENSP00000368699	IL36A,IL21,CD96,CCL19,PDE4D,AGER,ISG15
GO Process	GO:0006959	Humoral immune response	5	275	1.23	0.0054	9606.ENSP00000219235,9606.ENSP00000299367,9606.ENSP00000308815,9606.ENSP00000396688,9606.ENSP00000427279	CCL22,C2,CCL19,C4A,CXCL2
GO Process	GO:0033993	Response to lipid	7	858	0.88	0.0111	9606.ENSP00000252229,9606.ENSP00000259211,9606.ENSP00000283285,9606.ENSP00000308815,9606.ENSP00000345502,9606.ENSP00000357255,9606.ENSP00000427279	MICB,IL36A,CD96,CCL19,PDE4D,BGLAP,CXCL2
GO Process	GO:0050778	Positive regulation of immune response	6	607	0.96	0.0165	9606.ENSP00000252229,9606.ENSP00000264497,9606.ENSP00000299367,9606.ENSP00000308815,9606.ENSP00000345502,9606.ENSP00000396688	MICB,IL21,C2,CCL19,PDE4D,C4A
GO Process	GO:2000427	Positive regulation of apoptotic cell clearance	2	8	2.37	0.0233	9606.ENSP00000299367,9606.ENSP00000396688	C2,C4A
GO Process	GO:0007166	Cell surface receptor signaling pathway	10	2325	0.6	0.0264	9606.ENSP00000219235,9606.ENSP00000252229,9606.ENSP00000259211,9606.ENSP00000264497,9606.ENSP00000282499,9606.ENSP00000308815,9606.ENSP00000345502,9606.ENSP00000364210,9606.ENSP00000368699,9606.ENSP00000427279	CCL22,MICB,IL36A,IL21,GRIA4,CCL19,PDE4D,AGER,ISG15,CXCL2
GO Process	GO:0019221	Cytokine-mediated signaling pathway	6	678	0.92	0.0272	9606.ENSP00000219235,9606.ENSP00000259211,9606.ENSP00000264497,9606.ENSP00000308815,9606.ENSP00000368699,9606.ENSP00000427279	CCL22,IL36A,IL21,CCL19,ISG15,CXCL2
GO Process	GO:0034103	Regulation of tissue remodeling	3	77	1.56	0.0332	9606.ENSP00000264497,9606.ENSP00000357255,9606.ENSP00000364210	IL21,BGLAP,AGER
GO Process	GO:0010033	Response to organic substance	11	3011	0.53	0.0352	9606.ENSP00000219235,9606.ENSP00000252229,9606.ENSP00000259211,9606.ENSP00000264497,9606.ENSP00000283285,9606.ENSP00000308815,9606.ENSP00000345502,9606.ENSP00000357255,9606.ENSP00000364210,9606.ENSP00000368699,9606.ENSP00000427279	CCL22,MICB,IL36A,IL21,CD96,CCL19,PDE4D,BGLAP,AGER,ISG15,CXCL2
GO Process	GO:0070098	Chemokine-mediated signaling pathway	3	80	1.54	0.0352	9606.ENSP00000219235,9606.ENSP00000308815,9606.ENSP00000427279	CCL22,CCL19,CXCL2
GO Process	GO:0001819	Positive regulation of cytokine production	5	461	1	0.0407	9606.ENSP00000259211,9606.ENSP00000264497,9606.ENSP00000308815,9606.ENSP00000345502,9606.ENSP00000364210	IL36A,IL21,CCL19,PDE4D,AGER
GO Process	GO:0031640	Killing of cells of other organism	3	91	1.49	0.0462	9606.ENSP00000219235,9606.ENSP00000308815,9606.ENSP00000427279	CCL22,CCL19,CXCL2
GO Process	GO:1901700	Response to oxygen-containing compound	8	1567	0.68	0.0462	9606.ENSP00000252229,9606.ENSP00000259211,9606.ENSP00000283285,9606.ENSP00000308815,9606.ENSP00000345502,9606.ENSP00000357255,9606.ENSP00000364210,9606.ENSP00000427279	MICB,IL36A,CD96,CCL19,PDE4D,BGLAP,AGER,CXCL2
GO Function	GO:0005125	Cytokine activity	5	233	1.3	0.0143	9606.ENSP00000219235,9606.ENSP00000259211,9606.ENSP00000264497,9606.ENSP00000308815,9606.ENSP00000427279	CCL22,IL36A,IL21,CCL19,CXCL2
GO Function	GO:0005126	Cytokine receptor binding	5	264	1.25	0.0143	9606.ENSP00000219235,9606.ENSP00000259211,9606.ENSP00000264497,9606.ENSP00000308815,9606.ENSP00000427279	CCL22,IL36A,IL21,CCL19,CXCL2
GO Function	GO:0008009	Chemokine activity	3	48	1.77	0.0231	9606.ENSP00000219235,9606.ENSP00000308815,9606.ENSP00000427279	CCL22,CCL19,CXCL2
GO Component	GO:0005576	Extracellular region	15	4166	0.53	0.0021	9606.ENSP00000219235,9606.ENSP00000252229,9606.ENSP00000255784,9606.ENSP00000259211,9606.ENSP00000264497,9606.ENSP00000269195,9606.ENSP00000282499,9606.ENSP00000299367,9606.ENSP00000308815,9606.ENSP00000357255,9606.ENSP00000364210,9606.ENSP00000368699,9606.ENSP00000394863,9606.ENSP00000396688,9606.ENSP00000427279	CCL22,MICB,CCDC134,IL36A,IL21,GALNT1,GRIA4,C2,CCL19,BGLAP,AGER,ISG15,PPT1,C4A,CXCL2
KEGG	hsa04060	Cytokine-cytokine receptor interaction	5	282	1.22	0.0037	9606.ENSP00000219235,9606.ENSP00000259211,9606.ENSP00000264497,9606.ENSP00000308815,9606.ENSP00000427279	CCL22,IL36A,IL21,CCL19,CXCL2
KEGG	hsa04061	Viral protein interaction with cytokine and cytokine receptor	3	96	1.46	0.0262	9606.ENSP00000219235,9606.ENSP00000308815,9606.ENSP00000427279	CCL22,CCL19,CXCL2
Reactome	HSA-168256	Immune System	11	1956	0.72	0.003	9606.ENSP00000219235,9606.ENSP00000252229,9606.ENSP00000259211,9606.ENSP00000264497,9606.ENSP00000283285,9606.ENSP00000299367,9606.ENSP00000308815,9606.ENSP00000364210,9606.ENSP00000368699,9606.ENSP00000396688,9606.ENSP00000427279	CCL22,MICB,IL36A,IL21,CD96,C2,CCL19,AGER,ISG15,C4A,CXCL2
Reactome	HSA-1280215	Cytokine Signaling in Immune system	7	681	0.98	0.0053	9606.ENSP00000219235,9606.ENSP00000259211,9606.ENSP00000264497,9606.ENSP00000308815,9606.ENSP00000364210,9606.ENSP00000368699,9606.ENSP00000427279	CCL22,IL36A,IL21,CCL19,AGER,ISG15,CXCL2
Reactome	HSA-449147	Signaling by Interleukins	6	440	1.1	0.0053	9606.ENSP00000219235,9606.ENSP00000259211,9606.ENSP00000264497,9606.ENSP00000308815,9606.ENSP00000364210,9606.ENSP00000427279	CCL22,IL36A,IL21,CCL19,AGER,CXCL2
Reactome	HSA-6783783	Interleukin-10 signaling	3	45	1.79	0.0097	9606.ENSP00000219235,9606.ENSP00000308815,9606.ENSP00000427279	CCL22,CCL19,CXCL2
Reactome	HSA-174577	Activation of C3 and C5	2	7	2.43	0.0152	9606.ENSP00000299367,9606.ENSP00000396688	C2,C4A
Reactome	HSA-380108	Chemokine receptors bind chemokines	3	57	1.69	0.0152	9606.ENSP00000219235,9606.ENSP00000308815,9606.ENSP00000427279	CCL22,CCL19,CXCL2
WikiPathways	WP2328	Allograft Rejection	4	89	1.62	0.0018	9606.ENSP00000264497,9606.ENSP00000299367,9606.ENSP00000308815,9606.ENSP00000396688	IL21,C2,CCL19,C4A
COMPARTMENTS	GOCC:0005576	Extracellular region	11	2035	0.7	0.0047	9606.ENSP00000219235,9606.ENSP00000264497,9606.ENSP00000269195,9606.ENSP00000299367,9606.ENSP00000308815,9606.ENSP00000357255,9606.ENSP00000364210,9606.ENSP00000368699,9606.ENSP00000394863,9606.ENSP00000396688,9606.ENSP00000427279	CCL22,IL21,GALNT1,C2,CCL19,BGLAP,AGER,ISG15,PPT1,C4A,CXCL2
UniProt Keywords	KW-0964	Secreted	13	1818	0.82	2.68e-06	9606.ENSP00000219235,9606.ENSP00000255784,9606.ENSP00000259211,9606.ENSP00000264497,9606.ENSP00000269195,9606.ENSP00000299367,9606.ENSP00000308815,9606.ENSP00000357255,9606.ENSP00000364210,9606.ENSP00000368699,9606.ENSP00000394863,9606.ENSP00000396688,9606.ENSP00000427279	CCL22,CCDC134,IL36A,IL21,GALNT1,C2,CCL19,BGLAP,AGER,ISG15,PPT1,C4A,CXCL2
UniProt Keywords	KW-0395	Inflammatory response	5	162	1.46	0.00019	9606.ENSP00000259211,9606.ENSP00000308815,9606.ENSP00000364210,9606.ENSP00000396688,9606.ENSP00000427279	IL36A,CCL19,AGER,C4A,CXCL2
UniProt Keywords	KW-1015	Disulfide bond	14	3304	0.6	0.00019	9606.ENSP00000219235,9606.ENSP00000252229,9606.ENSP00000264497,9606.ENSP00000269195,9606.ENSP00000282499,9606.ENSP00000283285,9606.ENSP00000299367,9606.ENSP00000308815,9606.ENSP00000357255,9606.ENSP00000364210,9606.ENSP00000368699,9606.ENSP00000394863,9606.ENSP00000396688,9606.ENSP00000427279	CCL22,MICB,IL21,GALNT1,GRIA4,CD96,C2,CCL19,BGLAP,AGER,ISG15,PPT1,C4A,CXCL2
UniProt Keywords	KW-0202	Cytokine	5	186	1.4	0.00025	9606.ENSP00000219235,9606.ENSP00000259211,9606.ENSP00000264497,9606.ENSP00000308815,9606.ENSP00000427279	CCL22,IL36A,IL21,CCL19,CXCL2
UniProt Keywords	KW-0732	Signal	13	3233	0.57	0.00051	9606.ENSP00000219235,9606.ENSP00000252229,9606.ENSP00000255784,9606.ENSP00000264497,9606.ENSP00000282499,9606.ENSP00000283285,9606.ENSP00000299367,9606.ENSP00000308815,9606.ENSP00000357255,9606.ENSP00000364210,9606.ENSP00000394863,9606.ENSP00000396688,9606.ENSP00000427279	CCL22,MICB,CCDC134,IL21,GRIA4,CD96,C2,CCL19,BGLAP,AGER,PPT1,C4A,CXCL2
UniProt Keywords	KW-0145	Chemotaxis	3	95	1.47	0.017	9606.ENSP00000219235,9606.ENSP00000308815,9606.ENSP00000427279	CCL22,CCL19,CXCL2
UniProt Keywords	KW-0391	Immunity	5	522	0.95	0.019	9606.ENSP00000252229,9606.ENSP00000259211,9606.ENSP00000299367,9606.ENSP00000368699,9606.ENSP00000396688	MICB,IL36A,C2,ISG15,C4A
UniProt Keywords	KW-0399	Innate immunity	4	324	1.06	0.0312	9606.ENSP00000259211,9606.ENSP00000299367,9606.ENSP00000368699,9606.ENSP00000396688	IL36A,C2,ISG15,C4A
UniProt Keywords	KW-0180	Complement pathway	2	29	1.81	0.0375	9606.ENSP00000299367,9606.ENSP00000396688	C2,C4A
SMART	SM00199	Intercrine alpha family (small cytokine C-X-C) (chemokine CXC).	3	32	1.94	0.0049	9606.ENSP00000219235,9606.ENSP00000308815,9606.ENSP00000427279	CCL22,CCL19,CXCL2
